# Supplementary material for: Ergothioneine Prevents Neuronal Cell Death Caused by the Neurotoxin 6-Hydroxydopamine
Source: Cells. 2024 Jan 25;13(3):230. doi: 10.3390/cells13030230 (PMC10854700; doi:10.3390/cells13030230)
Supplement: Supplementary file 1 [file cells-13-00230-s001.zip]

Archive with 1 entries (1 files):
- cells-2770276-supplementary.pdf
